# Supplementary material for: ﻿Contribution to the knowledge of the genus Solskyia Solsky, 1881 (Coleoptera, Tenebrionidae, Akidini) from China
Source: Zookeys. 2022 Sep 19;1122:1–18. doi: 10.3897/zookeys.1122.86071 (PMC9848604; doi:10.3897/zookeys.1122.86071)
Supplement: XML Treatment for Solskyia caporiaccoi [file zookeys.1122.86071-treatment2.xml]

<!DOCTYPE tp:taxon-treatment
  PUBLIC "-//TaxonX//DTD Taxonomic Treatment Publishing DTD v0 20100105//EN" "tax-treatment-NSO.dtd">
<tp:taxon-treatment xmlns:tp="http://www.plazi.org/taxpub"><tp:treatment-meta><kwd-group><label>Taxon classification</label><kwd>
              <named-content content-type="kingdom">Animalia</named-content>
            </kwd><kwd>
              <named-content content-type="order">Coleoptera</named-content>
            </kwd><kwd>
              <named-content content-type="family">Tenebrionidae</named-content>
            </kwd></kwd-group><mixed-citation publication-type="journal"><person-group><name><surname>Bai</surname><given-names>Xing-Long</given-names></name><name><surname>Liu</surname><given-names>Jing-Ze</given-names></name><name><surname>Ren</surname><given-names>Guo-Dong</given-names></name></person-group><article-title>﻿Contribution to the knowledge of the genus <italic><tp:taxon-name><tp:taxon-name-part taxon-name-part-type="genus" reg="Solskyia">Solskyia</tp:taxon-name-part></tp:taxon-name></italic> Solsky, 1881 (<tp:taxon-name><tp:taxon-name-part taxon-name-part-type="order">Coleoptera</tp:taxon-name-part></tp:taxon-name>, <tp:taxon-name><tp:taxon-name-part taxon-name-part-type="family">Tenebrionidae</tp:taxon-name-part></tp:taxon-name>, <tp:taxon-name><tp:taxon-name-part taxon-name-part-type="tribe">Akidini</tp:taxon-name-part></tp:taxon-name>) from China</article-title><source>Zookeys</source><day>19</day><month>09</month><year>2022</year><volume>1122</volume><fpage>1</fpage><lpage>18</lpage><pub-id pub-id-type="doi">10.3897/zookeys.1122.86071</pub-id></mixed-citation></tp:treatment-meta><tp:nomenclature><label>﻿</label><tp:taxon-name>
            <object-id xmlns:xlink="http://www.w3.org/1999/xlink" content-type="arpha" xlink:type="simple">211805CE-EA68-524E-A1DC-5A3C634340F2</object-id>
            <tp:taxon-name-part taxon-name-part-type="genus" reg="Solskyia">Solskyia</tp:taxon-name-part>
            <tp:taxon-name-part taxon-name-part-type="species" reg="caporiaccoi">caporiaccoi</tp:taxon-name-part>
          </tp:taxon-name><tp:taxon-authority>Gridelli, 1934</tp:taxon-authority><xref ref-type="fig" rid="F7">Figs 15–18</xref><xref ref-type="fig" rid="F8">, 19–22</xref><tp:nomenclature-citation-list><tp:nomenclature-citation><tp:taxon-name>
                <tp:taxon-name-part taxon-name-part-type="genus" reg="Solskyia">Solskyia</tp:taxon-name-part>
                <tp:taxon-name-part taxon-name-part-type="species" reg="caporiaccoi">caporiaccoi</tp:taxon-name-part>
              </tp:taxon-name><comment>Gridelli, 1934: 53; <xref ref-type="bibr" rid="B4">Español 1961</xref>: 131; <xref ref-type="bibr" rid="B14">Ren and Yu 2000</xref>: 326 (incorrect spelling as <tp:taxon-name><tp:taxon-name-part taxon-name-part-type="genus" reg="Solskia">Solskia</tp:taxon-name-part></tp:taxon-name>); <xref ref-type="bibr" rid="B11">Löbl et al. 2008</xref>: 127; <xref ref-type="bibr" rid="B7">Iwan et al. 2020</xref>: 138.</comment></tp:nomenclature-citation></tp:nomenclature-citation-list></tp:nomenclature><tp:treatment-sec sec-type="material" id="SECID0E5BAE"><title>Material examined.</title><p><bold>China</bold>: 1♀ (<named-content xmlns:xlink="http://www.w3.org/1999/xlink" content-type="dwc:institutional_code" xlink:title="Hebei University Museum" xlink:href="http://grbio.org/institution/college-life-sciences-hebei-univesity-baoding" xlink:type="simple">HBUM</named-content>), Burang County, Xizang, 1974-VIII-18, leg. Ji-Jun Li; 1♀ (<named-content xmlns:xlink="http://www.w3.org/1999/xlink" content-type="dwc:institutional_code" xlink:title="Hebei University Museum" xlink:href="http://grbio.org/institution/college-life-sciences-hebei-univesity-baoding" xlink:type="simple">HBUM</named-content>), Burang County, Xizang, 2006-VIII-20, leg. Ming-Sheng Zhu; 1 ex. (<named-content xmlns:xlink="http://www.w3.org/1999/xlink" content-type="dwc:institutional_code" xlink:title="Hebei University Museum" xlink:href="http://grbio.org/institution/college-life-sciences-hebei-univesity-baoding" xlink:type="simple">HBUM</named-content>), Burang County, Xizang, <named-content xmlns:xlink="http://www.w3.org/1999/xlink" content-type="dwc:verbatimCoordinates" xlink:type="simple"><named-content content-type="geo-json" specific-use="{&#34;type&#34;:&#34;Point&#34;,&#34;coordinates&#34;:[81.175167,30.286611]}" id="NCID0EVCAE" xlink:type="simple">30°17'11.8"N, 81°10'30.6"E</named-content></named-content>, 3875 m, 2022-VII-8, leg. Jun-Sheng Shan; 3 ex. (<named-content xmlns:xlink="http://www.w3.org/1999/xlink" content-type="dwc:institutional_code" xlink:title="Hebei University Museum" xlink:href="http://grbio.org/institution/college-life-sciences-hebei-univesity-baoding" xlink:type="simple">HBUM</named-content>), Burang County, Xizang, <named-content xmlns:xlink="http://www.w3.org/1999/xlink" content-type="dwc:verbatimCoordinates" xlink:type="simple"><named-content content-type="geo-json" specific-use="{&#34;type&#34;:&#34;Point&#34;,&#34;coordinates&#34;:[81.191225,30.276420]}" id="NCID0EBDAE" xlink:type="simple">30°16.5852'N, 81°11.4735'E</named-content></named-content>, 4006 m, 2022-VII-10, leg. Guo-Dong Ren, Yi-Ping Niu, Xing-Long Bai, Kai-Xuan Liu; 2 ex. (<named-content xmlns:xlink="http://www.w3.org/1999/xlink" content-type="dwc:institutional_code" xlink:title="Hebei University Museum" xlink:href="http://grbio.org/institution/college-life-sciences-hebei-univesity-baoding" xlink:type="simple">HBUM</named-content>), Qangzê Township, Zanda County, Xizang, <named-content xmlns:xlink="http://www.w3.org/1999/xlink" content-type="dwc:verbatimCoordinates" xlink:type="simple"><named-content content-type="geo-json" specific-use="{&#34;type&#34;:&#34;Point&#34;,&#34;coordinates&#34;:[79.776833,31.688033]}" id="NCID0ENDAE" xlink:type="simple">31°41.282'N, 79°46.610'E</named-content></named-content>, 4420 m, 2015-VIII-24, leg. Guo-Dong Ren, Xing-Long Bai, Jun-Sheng Shan; 22 ex. (<named-content xmlns:xlink="http://www.w3.org/1999/xlink" content-type="dwc:institutional_code" xlink:title="Hebei University Museum" xlink:href="http://grbio.org/institution/college-life-sciences-hebei-univesity-baoding" xlink:type="simple">HBUM</named-content>), Qangzê Township, Zanda County, Xizang, <named-content xmlns:xlink="http://www.w3.org/1999/xlink" content-type="dwc:verbatimCoordinates" xlink:type="simple"><named-content content-type="geo-json" specific-use="{&#34;type&#34;:&#34;Point&#34;,&#34;coordinates&#34;:[79.625667,31.829650]}" id="NCID0EZDAE" xlink:type="simple">31°49.779'N, 79°37.540'E</named-content></named-content>, Alt. 4222 m, 2018-VIII-11, leg. Xing-Long Bai, Zi-Yuan Hu, Ming-Min Ma; 2 ex. (<named-content xmlns:xlink="http://www.w3.org/1999/xlink" content-type="dwc:institutional_code" xlink:title="Hebei University Museum" xlink:href="http://grbio.org/institution/college-life-sciences-hebei-univesity-baoding" xlink:type="simple">HBUM</named-content>), Zanda Tulin, Zanda County, Xizang, <named-content xmlns:xlink="http://www.w3.org/1999/xlink" content-type="dwc:verbatimCoordinates" xlink:type="simple"><named-content content-type="geo-json" specific-use="{&#34;type&#34;:&#34;Point&#34;,&#34;coordinates&#34;:[79.739700,31.675800]}" id="NCID0EFEAE" xlink:type="simple">31°40.548'N, 79°44.382'E</named-content></named-content>, Alt. 4047 m, 2018-VIII-11, leg. Xing-Long Bai, Zi-Yuan Hu, Ming-Min Ma; 1 ex. (<named-content xmlns:xlink="http://www.w3.org/1999/xlink" content-type="dwc:institutional_code" xlink:title="Hebei University Museum" xlink:href="http://grbio.org/institution/college-life-sciences-hebei-univesity-baoding" xlink:type="simple">HBUM</named-content>), Zanda Tulin, Zanda County, Xizang, <named-content xmlns:xlink="http://www.w3.org/1999/xlink" content-type="dwc:verbatimCoordinates" xlink:type="simple"><named-content content-type="geo-json" specific-use="{&#34;type&#34;:&#34;Point&#34;,&#34;coordinates&#34;:[79.836350,31.564100]}" id="NCID0EREAE" xlink:type="simple">31°33.846'N, 79°50.181'E</named-content></named-content>, Alt. 4129 m, 2018-VIII-13, leg. Xing-Long Bai, Zi-Yuan Hu, Ming-Min Ma; 9 ex. (<named-content xmlns:xlink="http://www.w3.org/1999/xlink" content-type="dwc:institutional_code" xlink:title="Hebei University Museum" xlink:href="http://grbio.org/institution/college-life-sciences-hebei-univesity-baoding" xlink:type="simple">HBUM</named-content>), Diyag Township, Zanda County, Xizang, <named-content xmlns:xlink="http://www.w3.org/1999/xlink" content-type="dwc:verbatimCoordinates" xlink:type="simple"><named-content content-type="geo-json" specific-use="{&#34;type&#34;:&#34;Point&#34;,&#34;coordinates&#34;:[78.844433,31.801283]}" id="NCID0E4EAE" xlink:type="simple">31°48.077'N, 78°50.666'E</named-content></named-content>, Alt. 2956 m, 2018-VIII-12, leg. Xing-Long Bai, Zi-Yuan Hu, Ming-Min Ma; 61 ex. (<named-content xmlns:xlink="http://www.w3.org/1999/xlink" content-type="dwc:institutional_code" xlink:title="Hebei University Museum" xlink:href="http://grbio.org/institution/college-life-sciences-hebei-univesity-baoding" xlink:type="simple">HBUM</named-content>), Diyag Township, Zanda County, Xizang, <named-content xmlns:xlink="http://www.w3.org/1999/xlink" content-type="dwc:verbatimCoordinates" xlink:type="simple"><named-content content-type="geo-json" specific-use="{&#34;type&#34;:&#34;Point&#34;,&#34;coordinates&#34;:[78.867533,31.783767]}" id="NCID0EJFAE" xlink:type="simple">31°47.026'N, 78°52.052'E</named-content></named-content>, Alt. 2978 m, 2018-VIII-12, leg. Xing-Long Bai, Zi-Yuan Hu, Ming-Min Ma.</p></tp:treatment-sec><tp:treatment-sec sec-type="distribution" id="SECID0EOFAE"><title>Distribution.</title><p>China: Xizang; Kashmir.</p></tp:treatment-sec><tp:treatment-sec><!--Section generated to contain objects referenced in tp:taxon-treatment.--><fig id="F7" position="float" orientation="portrait"><object-id xmlns:xlink="http://www.w3.org/1999/xlink" content-type="doi" xlink:type="simple">10.3897/zookeys.1122.86071.figure15-18</object-id><object-id xmlns:xlink="http://www.w3.org/1999/xlink" content-type="arpha" xlink:type="simple">EE844B0B-66BA-595E-B95C-5D9A75F3F488</object-id><label>Figure 15–18.</label><caption><p>Habitat <bold>15, 16</bold> adult <bold>17</bold> and larva <bold>18</bold> of <italic><tp:taxon-name><tp:taxon-name-part taxon-name-part-type="genus" reg="Solskyia">Solskyia</tp:taxon-name-part><tp:taxon-name-part taxon-name-part-type="species" reg="caporiaccoi">caporiaccoi</tp:taxon-name-part></tp:taxon-name></italic> Gridelli in Qangzê Township, Zanda County, Xizang, China.</p></caption><graphic xmlns:xlink="http://www.w3.org/1999/xlink" xlink:href="zookeys-1122-001_article-86071__-g007.jpg" position="float" orientation="portrait" xlink:type="simple" id="oo_745335.jpg"><uri content-type="original_file" xlink:type="simple">https://binary.pensoft.net/fig/745335</uri></graphic></fig><fig id="F8" position="float" orientation="portrait"><object-id xmlns:xlink="http://www.w3.org/1999/xlink" content-type="doi" xlink:type="simple">10.3897/zookeys.1122.86071.figure19-22</object-id><object-id xmlns:xlink="http://www.w3.org/1999/xlink" content-type="arpha" xlink:type="simple">AB57A67C-7414-5FC7-BFC5-938BAFC89A2D</object-id><label>Figure 19–22.</label><caption><p>Habitat <bold>19, 20</bold> and adults <bold>21, 22</bold> of <italic><tp:taxon-name><tp:taxon-name-part taxon-name-part-type="genus" reg="Solskyia">Solskyia</tp:taxon-name-part><tp:taxon-name-part taxon-name-part-type="species" reg="caporiaccoi">caporiaccoi</tp:taxon-name-part></tp:taxon-name></italic> Gridelli in Diyag Township, Zanda County, Xizang, China.</p></caption><graphic xmlns:xlink="http://www.w3.org/1999/xlink" xlink:href="zookeys-1122-001_article-86071__-g008.jpg" position="float" orientation="portrait" xlink:type="simple" id="oo_745336.jpg"><uri content-type="original_file" xlink:type="simple">https://binary.pensoft.net/fig/745336</uri></graphic></fig></tp:treatment-sec><ref-list><ref id="B4"><mixed-citation xmlns:xlink="http://www.w3.org/1999/xlink" xlink:type="simple"><person-group><name name-style="western"><surname>Español</surname><given-names>F</given-names></name></person-group> (<year>1961</year>) <article-title>Sobre alcunas <italic><tp:taxon-name><tp:taxon-name-part taxon-name-part-type="genus">Solskyia</tp:taxon-name-part></tp:taxon-name></italic> del Paquistán (Col. <tp:taxon-name><tp:taxon-name-part taxon-name-part-type="family">Tenebrionidae</tp:taxon-name-part></tp:taxon-name>).</article-title><source>Miscelánea Zoológica</source><volume>1</volume>(<issue>4</issue>): <fpage>123</fpage>–<lpage>131</lpage>.</mixed-citation></ref><ref id="B14"><mixed-citation xmlns:xlink="http://www.w3.org/1999/xlink" xlink:type="simple"><person-group><name name-style="western"><surname>Ren</surname><given-names>GD</given-names></name><name name-style="western"><surname>Yu</surname><given-names>YZ</given-names></name></person-group> (<year>2000</year>) <article-title>On the darkling beetle tribe <tp:taxon-name><tp:taxon-name-part taxon-name-part-type="tribe">Akidini</tp:taxon-name-part></tp:taxon-name> from China (<tp:taxon-name><tp:taxon-name-part taxon-name-part-type="order">Coleoptera</tp:taxon-name-part></tp:taxon-name>: <tp:taxon-name><tp:taxon-name-part taxon-name-part-type="family">Tenebrionidae</tp:taxon-name-part></tp:taxon-name>).</article-title><source>Dong Wu Fen Lei Xue Bao</source><volume>25</volume>(<issue>3</issue>): <fpage>320</fpage>–<lpage>329</lpage>. [in Chinese, with English abstract]</mixed-citation></ref><ref id="B11"><mixed-citation xmlns:xlink="http://www.w3.org/1999/xlink" xlink:type="simple"><person-group><name name-style="western"><surname>Löbl</surname><given-names>I</given-names></name><name name-style="western"><surname>Iwan</surname><given-names>D</given-names></name><name name-style="western"><surname>Merkl</surname><given-names>O</given-names></name><name name-style="western"><surname>Ando</surname><given-names>K</given-names></name><name name-style="western"><surname>Bouchard</surname><given-names>P</given-names></name><name name-style="western"><surname>Egorov</surname><given-names>LV</given-names></name><name name-style="western"><surname>Lillig</surname><given-names>M</given-names></name><name name-style="western"><surname>Masomuto</surname><given-names>K</given-names></name><name name-style="western"><surname>Nabozhenko</surname><given-names>M</given-names></name><name name-style="western"><surname>Novák</surname><given-names>V</given-names></name><name name-style="western"><surname>Pettersson</surname><given-names>R</given-names></name><name name-style="western"><surname>Schawaller</surname><given-names>W</given-names></name><name name-style="western"><surname>Soldati</surname><given-names>F</given-names></name></person-group> (<year>2008</year>) <source>Family <tp:taxon-name><tp:taxon-name-part taxon-name-part-type="family">Tenebrionidae</tp:taxon-name-part></tp:taxon-name> Latreille, 1802: 105–352. In: Löbl I, Smetana A (Eds) Catalogue of Palaearctic <tp:taxon-name><tp:taxon-name-part taxon-name-part-type="order">Coleoptera</tp:taxon-name-part></tp:taxon-name>. Volume 5. <tp:taxon-name><tp:taxon-name-part taxon-name-part-type="superfamily">Tenebrionoidea</tp:taxon-name-part></tp:taxon-name>.</source><publisher-name>Apollo Books</publisher-name>, <publisher-loc>Stenstrup</publisher-loc>, <size units="page">670 pp</size>.</mixed-citation></ref><ref id="B7"><mixed-citation xmlns:xlink="http://www.w3.org/1999/xlink" xlink:type="simple"><person-group><name name-style="western"><surname>Iwan</surname><given-names>D</given-names></name><name name-style="western"><surname>Löbl</surname><given-names>I</given-names></name><name name-style="western"><surname>Bouchard</surname><given-names>P</given-names></name><name name-style="western"><surname>Bousquet</surname><given-names>Y</given-names></name><name name-style="western"><surname>Chigray</surname><given-names>I</given-names></name><name name-style="western"><surname>Egorov</surname><given-names>LV</given-names></name><name name-style="western"><surname>Kamiński</surname><given-names>M</given-names></name><name name-style="western"><surname>Merkl</surname><given-names>O</given-names></name><name name-style="western"><surname>Nabozhenko</surname><given-names>M</given-names></name><name name-style="western"><surname>Novák</surname><given-names>V</given-names></name><name name-style="western"><surname>Ando</surname><given-names>K</given-names></name><name name-style="western"><surname>Schawaller</surname><given-names>W</given-names></name><name name-style="western"><surname>Soldati</surname><given-names>F</given-names></name></person-group> (<year>2020</year>) <source>Family <tp:taxon-name><tp:taxon-name-part taxon-name-part-type="family">Tenebrionidae</tp:taxon-name-part></tp:taxon-name> Latreille, 1802: 104–475. In: Iwan D, Löbl I (Eds) Catalogue of Palaearctic <tp:taxon-name><tp:taxon-name-part taxon-name-part-type="order">Coleoptera</tp:taxon-name-part></tp:taxon-name>. Volume 5. <tp:taxon-name><tp:taxon-name-part taxon-name-part-type="superfamily">Tenebrionoidea</tp:taxon-name-part></tp:taxon-name>. Revised and Updated Second Edition.</source><publisher-name>Koninklijke Brill NV</publisher-name>, <publisher-loc>Leiden-Boston</publisher-loc>, <size units="page">945 pp</size>. <ext-link xlink:href="10.1163/9789004434998" ext-link-type="doi" xlink:type="simple">https://doi.org/10.1163/9789004434998</ext-link></mixed-citation></ref></ref-list></tp:taxon-treatment>
