# Supplementary material for: ﻿Contribution to the knowledge of the genus Solskyia Solsky, 1881 (Coleoptera, Tenebrionidae, Akidini) from China
Source: Zookeys. 2022 Sep 19;1122:1–18. doi: 10.3897/zookeys.1122.86071 (PMC9848604; doi:10.3897/zookeys.1122.86071)
Supplement: XML Treatment for Solskyia infossata [file zookeys.1122.86071-treatment3.xml]

<!DOCTYPE tp:taxon-treatment
  PUBLIC "-//TaxonX//DTD Taxonomic Treatment Publishing DTD v0 20100105//EN" "tax-treatment-NSO.dtd">
<tp:taxon-treatment xmlns:tp="http://www.plazi.org/taxpub"><tp:treatment-meta><kwd-group><label>Taxon classification</label><kwd>
              <named-content content-type="kingdom">Animalia</named-content>
            </kwd><kwd>
              <named-content content-type="order">Coleoptera</named-content>
            </kwd><kwd>
              <named-content content-type="family">Tenebrionidae</named-content>
            </kwd></kwd-group><mixed-citation publication-type="journal"><person-group><name><surname>Bai</surname><given-names>Xing-Long</given-names></name><name><surname>Liu</surname><given-names>Jing-Ze</given-names></name><name><surname>Ren</surname><given-names>Guo-Dong</given-names></name></person-group><article-title>﻿Contribution to the knowledge of the genus <italic><tp:taxon-name><tp:taxon-name-part taxon-name-part-type="genus" reg="Solskyia">Solskyia</tp:taxon-name-part></tp:taxon-name></italic> Solsky, 1881 (<tp:taxon-name><tp:taxon-name-part taxon-name-part-type="order">Coleoptera</tp:taxon-name-part></tp:taxon-name>, <tp:taxon-name><tp:taxon-name-part taxon-name-part-type="family">Tenebrionidae</tp:taxon-name-part></tp:taxon-name>, <tp:taxon-name><tp:taxon-name-part taxon-name-part-type="tribe">Akidini</tp:taxon-name-part></tp:taxon-name>) from China</article-title><source>Zookeys</source><day>19</day><month>09</month><year>2022</year><volume>1122</volume><fpage>1</fpage><lpage>18</lpage><pub-id pub-id-type="doi">10.3897/zookeys.1122.86071</pub-id></mixed-citation></tp:treatment-meta><tp:nomenclature><label>﻿</label><tp:taxon-name>
            <object-id xmlns:xlink="http://www.w3.org/1999/xlink" content-type="arpha" xlink:type="simple">26C2B49B-9116-5C23-85F1-77C24EE76ACC</object-id>
            <tp:taxon-name-part taxon-name-part-type="genus" reg="Solskyia">Solskyia</tp:taxon-name-part>
            <tp:taxon-name-part taxon-name-part-type="species" reg="infossata">infossata</tp:taxon-name-part>
            <object-id xmlns:xlink="http://www.w3.org/1999/xlink" content-type="zoobank" xlink:type="simple">https://zoobank.org/DB08D547-1250-4800-B9CE-73A91270A069</object-id>
          </tp:taxon-name><tp:taxon-status xmlns:xlink="http://www.w3.org/1999/xlink" xlink:type="simple">sp. nov.</tp:taxon-status><xref ref-type="fig" rid="F1">Figs 1</xref><xref ref-type="fig" rid="F2">, 2–5</xref><xref ref-type="fig" rid="F9">, 23–25</xref></tp:nomenclature><tp:treatment-sec sec-type="type material" id="SECID0EIHAE"><title>Type material.</title><p><bold><italic>Holotype</italic></bold>: ♂ (<named-content xmlns:xlink="http://www.w3.org/1999/xlink" content-type="dwc:institutional_code" xlink:title="Hebei University Museum" xlink:href="http://grbio.org/institution/college-life-sciences-hebei-univesity-baoding" xlink:type="simple">HBUM</named-content>), 2018-VIII-6 / 西藏 林芝市朗县 [Nang County, Nyingchi City, Xizang] / 闫霞 [leg. Xia Yan] 3016 m / 西华师大标本馆 [Museum of China West Normal University]. <bold><italic>Paratypes</italic></bold>: 5 ex. (<named-content xmlns:xlink="http://www.w3.org/1999/xlink" content-type="dwc:institutional_code" xlink:title="Hebei University Museum" xlink:href="http://grbio.org/institution/college-life-sciences-hebei-univesity-baoding" xlink:type="simple">HBUM</named-content>), 2018-VIII-6 / 西藏 林芝市朗县 [Nang County, Nyingchi City, Xizang] / 闫霞 [leg. Xia Yan] 3016 m / 西华师大标本馆 [Museum of China West Normal University]; 12 ex. (<named-content xmlns:xlink="http://www.w3.org/1999/xlink" content-type="dwc:institutional_code" xlink:title="Hebei University Museum" xlink:href="http://grbio.org/institution/college-life-sciences-hebei-univesity-baoding" xlink:type="simple">HBUM</named-content>), 2019-VII-28 / 西藏加查加查镇奴巧村 [Nuqiao Village, Gyaca Town, Gyaca County, Xizang] / 潘昭 李秀敏 文明 王兰蕊 [leg. Zhao Pan, Xiu-Min Li, Ming Wen, Lan-Rui Wang] / 河北大学博物馆 [Hebei University Museum] // <named-content xmlns:xlink="http://www.w3.org/1999/xlink" content-type="dwc:verbatimCoordinates" xlink:type="simple"><named-content content-type="geo-json" specific-use="{&#34;type&#34;:&#34;Point&#34;,&#34;coordinates&#34;:[92.653056,29.138611]}" id="NCID0EFIAE" xlink:type="simple">29°08'19"N, 92°39'11"E</named-content></named-content> / Alt. 3285 m / 河北大学博物馆 [Hebei University Museum].</p><fig id="F1" position="float" orientation="portrait"><object-id xmlns:xlink="http://www.w3.org/1999/xlink" content-type="doi" xlink:type="simple">10.3897/zookeys.1122.86071.figure1</object-id><object-id xmlns:xlink="http://www.w3.org/1999/xlink" content-type="arpha" xlink:type="simple">27F48F00-6326-50BD-B9AA-7C5BF4BD410C</object-id><label>Figure 1.</label><caption><p>Characters of <italic><tp:taxon-name><tp:taxon-name-part taxon-name-part-type="genus" reg="Solskyia">Solskyia</tp:taxon-name-part><tp:taxon-name-part taxon-name-part-type="species" reg="infossata">infossata</tp:taxon-name-part></tp:taxon-name></italic> sp. nov. <bold>A–F</bold> male <bold>A</bold> head <bold>B</bold> antenna <bold>C</bold> pronotum <bold>D–F</bold> aedeagus in dorsal, lateral and ventral view, respectively <bold>G, H</bold> female: ovipositor in dorsal and ventral view, respectively. Scale bars: 3.5 mm (<bold>A–C</bold>); 1.0 mm (<bold>D–H</bold>).</p></caption><graphic xmlns:xlink="http://www.w3.org/1999/xlink" xlink:href="zookeys-1122-001_article-86071__-g001.jpg" position="float" orientation="portrait" xlink:type="simple" id="oo_745329.jpg"><uri content-type="original_file" xlink:type="simple">https://binary.pensoft.net/fig/745329</uri></graphic></fig></tp:treatment-sec><tp:treatment-sec sec-type="diagnosis" id="SECID0ESJAE"><title>Diagnosis.</title><p>This new species closely resembles <italic><tp:taxon-name><tp:taxon-name-part taxon-name-part-type="genus" reg="Solskyia">S.</tp:taxon-name-part><tp:taxon-name-part taxon-name-part-type="species" reg="lhozhaga">lhozhaga</tp:taxon-name-part></tp:taxon-name></italic> sp. nov., but can be distinguished from the latter by the following characters: (1) punctures on head finer (coarser in <italic><tp:taxon-name><tp:taxon-name-part taxon-name-part-type="genus" reg="Solskyia">S.</tp:taxon-name-part><tp:taxon-name-part taxon-name-part-type="species" reg="lhozhaga">lhozhaga</tp:taxon-name-part></tp:taxon-name></italic>); (2) lateral sides of pronotum weakly “S” curved (arcuate in <italic><tp:taxon-name><tp:taxon-name-part taxon-name-part-type="genus" reg="Solskyia">S.</tp:taxon-name-part><tp:taxon-name-part taxon-name-part-type="species" reg="lhozhaga">lhozhaga</tp:taxon-name-part></tp:taxon-name></italic>), posterior angles sharp and protruding outwards (weakly obtuse in <italic><tp:taxon-name><tp:taxon-name-part taxon-name-part-type="genus" reg="Solskyia">S.</tp:taxon-name-part><tp:taxon-name-part taxon-name-part-type="species" reg="lhozhaga">lhozhaga</tp:taxon-name-part></tp:taxon-name></italic>). This new species is also somewhat similar to <italic><tp:taxon-name><tp:taxon-name-part taxon-name-part-type="genus" reg="Solskyia">S.</tp:taxon-name-part><tp:taxon-name-part taxon-name-part-type="species" reg="lhasana">lhasana</tp:taxon-name-part></tp:taxon-name></italic>, it differs from the later by the following characters: (1) body wide-oval (elongate-oval in <italic><tp:taxon-name><tp:taxon-name-part taxon-name-part-type="genus" reg="Solskyia">S.</tp:taxon-name-part><tp:taxon-name-part taxon-name-part-type="species" reg="lhasana">lhasana</tp:taxon-name-part></tp:taxon-name></italic>); (2) lateral margins of pronotum weakly “S” curved (arcuate in <italic><tp:taxon-name><tp:taxon-name-part taxon-name-part-type="genus" reg="Solskyia">S.</tp:taxon-name-part><tp:taxon-name-part taxon-name-part-type="species" reg="lhasana">lhasana</tp:taxon-name-part></tp:taxon-name></italic>); (3) elytra wide and short (narrow and long in <italic><tp:taxon-name><tp:taxon-name-part taxon-name-part-type="genus" reg="Solskyia">S.</tp:taxon-name-part><tp:taxon-name-part taxon-name-part-type="species" reg="lhasana">lhasana</tp:taxon-name-part></tp:taxon-name></italic>), base wider than pronotum (narrower in <italic><tp:taxon-name><tp:taxon-name-part taxon-name-part-type="genus" reg="Solskyia">S.</tp:taxon-name-part><tp:taxon-name-part taxon-name-part-type="species" reg="lhasana">lhasana</tp:taxon-name-part></tp:taxon-name></italic>), lateral margins widest near middle (subparallel in <italic><tp:taxon-name><tp:taxon-name-part taxon-name-part-type="genus" reg="Solskyia">S.</tp:taxon-name-part><tp:taxon-name-part taxon-name-part-type="species" reg="lhasana">lhasana</tp:taxon-name-part></tp:taxon-name></italic>), humeri rectangular-angled, rounded apically (widely obtuse in <italic><tp:taxon-name><tp:taxon-name-part taxon-name-part-type="genus" reg="Solskyia">S.</tp:taxon-name-part><tp:taxon-name-part taxon-name-part-type="species" reg="lhasana">lhasana</tp:taxon-name-part></tp:taxon-name></italic>), surface of elytra and epipleura with punctures (granules in <italic><tp:taxon-name><tp:taxon-name-part taxon-name-part-type="genus" reg="Solskyia">S.</tp:taxon-name-part><tp:taxon-name-part taxon-name-part-type="species" reg="lhasana">lhasana</tp:taxon-name-part></tp:taxon-name></italic>).</p><fig id="F2" position="float" orientation="portrait"><object-id xmlns:xlink="http://www.w3.org/1999/xlink" content-type="doi" xlink:type="simple">10.3897/zookeys.1122.86071.figure2-5</object-id><object-id xmlns:xlink="http://www.w3.org/1999/xlink" content-type="arpha" xlink:type="simple">E9E52E47-4C35-5CBA-90A8-B8BAC2D53D33</object-id><label>Figure 2–5.</label><caption><p>Habitus of <italic><tp:taxon-name><tp:taxon-name-part taxon-name-part-type="genus" reg="Solskyia">Solskyia</tp:taxon-name-part><tp:taxon-name-part taxon-name-part-type="species" reg="infossata">infossata</tp:taxon-name-part></tp:taxon-name></italic> sp. nov. <bold>2–3, 5</bold> male (holotype) in dorsal, ventral and oblique view, respectively <bold>4</bold> female (paratype). Scale bars: 3.5 mm.</p></caption><graphic xmlns:xlink="http://www.w3.org/1999/xlink" xlink:href="zookeys-1122-001_article-86071__-g002.jpg" position="float" orientation="portrait" xlink:type="simple" id="oo_745330.jpg"><uri content-type="original_file" xlink:type="simple">https://binary.pensoft.net/fig/745330</uri></graphic></fig></tp:treatment-sec><tp:treatment-sec sec-type="distribution" id="SECID0EYOAE"><title>Distribution.</title><p>China: Xizang.</p></tp:treatment-sec><tp:treatment-sec sec-type="etymology" id="SECID0E4OAE"><title>Etymology.</title><p>The species name is derived from its depressed dorsal side of the body.</p></tp:treatment-sec><tp:treatment-sec sec-type="description" id="SECID0ECPAE"><title>Description.</title><p>Total length 14.6–18.1 mm; width 8.0–9.2 mm. Wide-oval, dorsal side depressed, ventral side strongly convex. Body black, weakly shiny; labrum, palpi, antennomeres IX–XI and tarsi brown.</p><p><bold><italic>Head</italic>.</bold> Anterior margin of labrum nearly straight, with long setae, lateral margins parallel, distal part punctate, basal half smooth. Anterior margin of clypeus nearly straight at middle and serrate, lateral angles toothed and protruding forwards, with a deep incision between lateral angles and anterior part of genae; surface convex, sparsely and finely punctate. Clypeogenal suture indicated. Dorsal surface of head flat, lateral sides above eyes longitudinally carinate, shallowly, sparsely and finely punctate. Genal margins nearly right-angled protruding outwards before eyes, straightly converging forwards, strongly and arcuately narrowing backwards, sparsely and finely punctate. Eyes transverse. Temples behind eyes strongly and roundly narrowing backwards, punctures larger. Mentum transverse, anterior margin widely triangular emarginate, lateral margins subparallel and tilt up. Antennae slender and long, reaching beyond the pronotal base; basal part of antennomere I invisible in dorsal view, II very short, III very long, IV–VIII gradually shorter, X nearly spherical; XI sharped-oval, narrow and small, closely joint with X; III–VIII thicker at apex; apex of I–X with sparse setae and gradually longer; inner side of apex of VIII, inner side and outside of apex of IX–X, apex of XI with sensilla.</p><p><bold><italic>Prothorax</italic>.</bold> Pronotum transverse, subcordiform, widest at middle, 2.4 times as wide as long, significantly wider than head; anterior margin deeply emarginate, beaded laterally; lateral margins weakly “S” curved, broadly beaded and strongly tilt up; posterior margin bisinuate, finely beaded; anterior angles sharp and protruding forwards, posterior angles sharp and protruding; lateral margins and sides wrinkled; surface strongly depressed with transverse depression in middle, weakly triangular convex in middle of anterior margin, shallowly, sparsely and coarsely punctate. Prothoracic hypomera depressed, smooth, shallowly and sparsely punctate. Prosternal process weakly sloping behind procoxae, apex blunt in lateral view.</p><p><bold><italic>Pterothorax</italic>.</bold> Elytra wide-oval, widest near middle, 1.1 times as long as wide; anterior margin nearly straight, base slightly wider than pronotum; lateral margins arcuate, weakly narrowing toward base and strongly narrowing toward apex from middle, lateral margins raised, humeri broad and wrinkled, right-angled, rounded apically; surface depressed, more deeply at base, but strongly convex near the middle of anterior margin, declivity sharply sloping downwards; sparsely and finely punctate, shallowly near base, lateral sides and apex, shallowly and coarsely wrinkled; epipleura wide, weakly convex, surface matte, shallowly, sparsely and finely punctate, shallowly and coarsely wrinkled. Scutellum triangular.</p><p><bold><italic>Abdomen</italic>.</bold> Ventrites strongly convex, densely and coarsely punctate, sparsely and shallowly near lateral sides and apex of the last ventrite; apical margin of the last ventrite widely rounded.</p><p><bold><italic>Legs</italic>.</bold> Slender and long; femora claviform, smooth; tibiae straight, rough; ventral surface of pro- and mesotarsomeres I–IV and metatarsomeres I–III with hairy tuft at apex; claws well developed.</p><p><bold><italic>Aedeagus</italic>.</bold> As in Fig. <xref ref-type="fig" rid="F1">1D–F</xref>. Length 2.6 mm, width 0.6 mm. Parameres length 2.0 mm, width 0.4 mm.</p><p><bold><italic>Ovipositor</italic>.</bold> As in Fig. <xref ref-type="fig" rid="F1">1G, H</xref>.</p><p><bold><italic>Sexual dimorphism</italic>.</bold> Females usually with slightly wider and more convex elytra, but in many cases, it is impossible to distinguish the two sexes without extracting the genitalia.</p></tp:treatment-sec><tp:treatment-sec><!--Section generated to contain objects referenced in tp:taxon-treatment.--><fig id="F9" position="float" orientation="portrait"><object-id xmlns:xlink="http://www.w3.org/1999/xlink" content-type="doi" xlink:type="simple">10.3897/zookeys.1122.86071.figure23-25</object-id><object-id xmlns:xlink="http://www.w3.org/1999/xlink" content-type="arpha" xlink:type="simple">2492B2D1-7D10-58FB-B752-33ED80D24533</object-id><label>Figure 23–25.</label><caption><p>Habitat <bold>23</bold> and adults <bold>24, 25</bold> of <italic><tp:taxon-name><tp:taxon-name-part taxon-name-part-type="genus" reg="Solskyia">Solskyia</tp:taxon-name-part><tp:taxon-name-part taxon-name-part-type="species" reg="infossata">infossata</tp:taxon-name-part></tp:taxon-name></italic> sp. nov. in Nuqiao Village, Gyaca Town, Gyaca County, Xizang, China (photograph by Zhao Pan).</p></caption><graphic xmlns:xlink="http://www.w3.org/1999/xlink" xlink:href="zookeys-1122-001_article-86071__-g009.jpg" position="float" orientation="portrait" xlink:type="simple" id="oo_745337.jpg"><uri content-type="original_file" xlink:type="simple">https://binary.pensoft.net/fig/745337</uri></graphic></fig></tp:treatment-sec></tp:taxon-treatment>
