# Supplementary material for: ﻿Contribution to the knowledge of the genus Solskyia Solsky, 1881 (Coleoptera, Tenebrionidae, Akidini) from China
Source: Zookeys. 2022 Sep 19;1122:1–18. doi: 10.3897/zookeys.1122.86071 (PMC9848604; doi:10.3897/zookeys.1122.86071)
Supplement: XML Treatment for Solskyia lhasana [file zookeys.1122.86071-treatment4.xml]

<!DOCTYPE tp:taxon-treatment
  PUBLIC "-//TaxonX//DTD Taxonomic Treatment Publishing DTD v0 20100105//EN" "tax-treatment-NSO.dtd">
<tp:taxon-treatment xmlns:tp="http://www.plazi.org/taxpub"><tp:treatment-meta><kwd-group><label>Taxon classification</label><kwd>
              <named-content content-type="kingdom">Animalia</named-content>
            </kwd><kwd>
              <named-content content-type="order">Coleoptera</named-content>
            </kwd><kwd>
              <named-content content-type="family">Tenebrionidae</named-content>
            </kwd></kwd-group><mixed-citation publication-type="journal"><person-group><name><surname>Bai</surname><given-names>Xing-Long</given-names></name><name><surname>Liu</surname><given-names>Jing-Ze</given-names></name><name><surname>Ren</surname><given-names>Guo-Dong</given-names></name></person-group><article-title>﻿Contribution to the knowledge of the genus <italic><tp:taxon-name><tp:taxon-name-part taxon-name-part-type="genus" reg="Solskyia">Solskyia</tp:taxon-name-part></tp:taxon-name></italic> Solsky, 1881 (<tp:taxon-name><tp:taxon-name-part taxon-name-part-type="order">Coleoptera</tp:taxon-name-part></tp:taxon-name>, <tp:taxon-name><tp:taxon-name-part taxon-name-part-type="family">Tenebrionidae</tp:taxon-name-part></tp:taxon-name>, <tp:taxon-name><tp:taxon-name-part taxon-name-part-type="tribe">Akidini</tp:taxon-name-part></tp:taxon-name>) from China</article-title><source>Zookeys</source><day>19</day><month>09</month><year>2022</year><volume>1122</volume><fpage>1</fpage><lpage>18</lpage><pub-id pub-id-type="doi">10.3897/zookeys.1122.86071</pub-id></mixed-citation></tp:treatment-meta><tp:nomenclature><label>﻿</label><tp:taxon-name>
            <object-id xmlns:xlink="http://www.w3.org/1999/xlink" content-type="arpha" xlink:type="simple">D47B4399-7444-576C-88A8-FB57BCC0E7A2</object-id>
            <tp:taxon-name-part taxon-name-part-type="genus" reg="Solskyia">Solskyia</tp:taxon-name-part>
            <tp:taxon-name-part taxon-name-part-type="species" reg="lhasana">lhasana</tp:taxon-name-part>
          </tp:taxon-name><tp:taxon-authority>Ren &amp; Yu, 2000</tp:taxon-authority><xref ref-type="fig" rid="F3">Figs 6</xref><xref ref-type="fig" rid="F4">, 7–9</xref><tp:nomenclature-citation-list><tp:nomenclature-citation><tp:taxon-name>
                <tp:taxon-name-part taxon-name-part-type="genus" reg="Solskyia">Solskyia</tp:taxon-name-part>
                <tp:taxon-name-part taxon-name-part-type="species" reg="lhasana">lhasana</tp:taxon-name-part>
              </tp:taxon-name><comment>Ren &amp; Yu, 2000: 325 (incorrect spelling as <tp:taxon-name><tp:taxon-name-part taxon-name-part-type="genus" reg="Solskia">Solskia</tp:taxon-name-part></tp:taxon-name>); <xref ref-type="bibr" rid="B11">Löbl et al. 2008</xref>: 127; <xref ref-type="bibr" rid="B7">Iwan et al. 2020</xref>: 138.</comment></tp:nomenclature-citation></tp:nomenclature-citation-list></tp:nomenclature><tp:treatment-sec sec-type="type material" id="SECID0EQTAE"><title>Type material.</title><p><bold><italic>Holotype</italic></bold>: ♀ (<named-content xmlns:xlink="http://www.w3.org/1999/xlink" content-type="dwc:institutional_code" xlink:title="Hebei University Museum" xlink:href="http://grbio.org/institution/college-life-sciences-hebei-univesity-baoding" xlink:type="simple">HBUM</named-content>), 1979-V-10 / 西藏拉萨 [Lhasa, Xizang] / 李法圣 [leg. Fa-Sheng Li] / 河北大学博物馆 [Hebei University Museum] // HOLOTYPE.</p><fig id="F3" position="float" orientation="portrait"><object-id xmlns:xlink="http://www.w3.org/1999/xlink" content-type="doi" xlink:type="simple">10.3897/zookeys.1122.86071.figure6</object-id><object-id xmlns:xlink="http://www.w3.org/1999/xlink" content-type="arpha" xlink:type="simple">A31F8533-39E1-52C2-A795-45390A34249E</object-id><label>Figure 6.</label><caption><p>Characters of <italic><tp:taxon-name><tp:taxon-name-part taxon-name-part-type="genus" reg="Solskyia">Solskyia</tp:taxon-name-part><tp:taxon-name-part taxon-name-part-type="species" reg="lhasana">lhasana</tp:taxon-name-part></tp:taxon-name></italic> Ren &amp; Yu (male) <bold>A</bold> head <bold>B</bold> antenna <bold>C</bold> pronotum <bold>D–F</bold> aedeagus in dorsal, lateral and ventral view, respectively. Scale bars: 3.5 mm (<bold>A–C</bold>); 1.0 mm (<bold>D–F</bold>).</p></caption><graphic xmlns:xlink="http://www.w3.org/1999/xlink" xlink:href="zookeys-1122-001_article-86071__-g003.jpg" position="float" orientation="portrait" xlink:type="simple" id="oo_745331.jpg"><uri content-type="original_file" xlink:type="simple">https://binary.pensoft.net/fig/745331</uri></graphic></fig></tp:treatment-sec><tp:treatment-sec sec-type="material" id="SECID0EDVAE"><title>Additional material.</title><p><bold>China</bold>: 1♂ (<named-content xmlns:xlink="http://www.w3.org/1999/xlink" content-type="dwc:institutional_code" xlink:title="Hebei University Museum" xlink:href="http://grbio.org/institution/college-life-sciences-hebei-univesity-baoding" xlink:type="simple">HBUM</named-content>), Zêtang Town, Shannan City, Xizang, 3538 m, 2018-VIII-13, leg. Liang Xiang; 1 ex. (<abbrev xmlns:xlink="http://www.w3.org/1999/xlink" xlink:title="Collection of Insect Prevention of The Potala Palace" id="ABBRID0EPVAE" xlink:type="simple">IPPP</abbrev>), The Potala Palace, Lhasa, Xizang.</p><fig id="F4" position="float" orientation="portrait"><object-id xmlns:xlink="http://www.w3.org/1999/xlink" content-type="doi" xlink:type="simple">10.3897/zookeys.1122.86071.figure7-9</object-id><object-id xmlns:xlink="http://www.w3.org/1999/xlink" content-type="arpha" xlink:type="simple">72D8DA67-9FA4-5F5F-AB67-167C089DB633</object-id><label>Figure 7–9.</label><caption><p>Habitus of <italic><tp:taxon-name><tp:taxon-name-part taxon-name-part-type="genus" reg="Solskyia">Solskyia</tp:taxon-name-part><tp:taxon-name-part taxon-name-part-type="species" reg="lhasana">lhasana</tp:taxon-name-part></tp:taxon-name></italic> Ren &amp; Yu (male) in dorsal, lateral and ventral view, respectively. Scale bars: 3.5 mm.</p></caption><graphic xmlns:xlink="http://www.w3.org/1999/xlink" xlink:href="zookeys-1122-001_article-86071__-g004.jpg" position="float" orientation="portrait" xlink:type="simple" id="oo_745332.jpg"><uri content-type="original_file" xlink:type="simple">https://binary.pensoft.net/fig/745332</uri></graphic></fig></tp:treatment-sec><tp:treatment-sec sec-type="distribution" id="SECID0ELWAE"><title>Distribution.</title><p>China: Xizang.</p></tp:treatment-sec><tp:treatment-sec sec-type="description" id="SECID0EQWAE"><title>Description of male.</title><p>Length 17.9 mm; width 7.0 mm. Oval, elongated, dorsal side depressed, ventral side strongly convex. Body black, weakly shiny; labrum, palpi, antennomeres IX–XI and tarsi brown.</p><p><bold><italic>Head</italic>.</bold> Anterior margin of labrum nearly straight, with long setae, lateral margins parallel, distal part punctate, basal half smooth. Anterior margin of clypeus serrate, lateral angles weakly toothed and protruding forwards, with a shallow incision between lateral angles and anterior part of genae; surface convex, sparsely and finely punctate. Clypeogenal suture indicated. Dorsal surface of head flat, lateral sides above eyes longitudinally carinate, sparsely and finely punctate. Genal margins weakly obtuse-angled protruding outwards before eyes, straightly converging forwards, strongly and arcuately narrowing backwards, sparsely and finely punctate. Eyes transverse. Temples behind eyes strongly and roundly narrowing backwards, finely punctate. Mentum transverse, anterior margin widely triangularly emarginate, lateral margins arcuate and elevated. Antennae slender and long, reaching beyond the pronotal base; basal part of antennomere I invisible in dorsal view, II very short, III very long, IV–VIII gradually shorter, X nearly spherical; XI sharped-oval, narrow and small, closely joint with X; III–VIII thicker at apex; apex of I–X with sparse setae and gradually longer; inner side of apex of VIII, inner side and outside of apex of IX–X, apex of XI with sensilla.</p><p><bold><italic>Prothorax</italic>.</bold> Pronotum transverse, widest at middle, 2.2 times as wide as long, significantly wider than head; anterior margin deeply emarginate, beaded laterally; lateral margins arcuate, broadly beaded and strongly raised; posterior margin bisinuate, finely rimmed; anterior angles sharp and protruding forwards, posterior angles sharp and protruding outwards; lateral margins and sides wrinkled; surface strongly depressed with transverse depression in middle, weakly triangular convex in middle of anterior margin, shallowly, sparsely and finely punctate. Prothoracic hypomera depressed, smooth, shallowly and sparsely punctate. Prosternal process weakly sloping behind procoxae, apex blunt in lateral view.</p><p><bold><italic>Pterothorax</italic>.</bold> Elytra oval elongated, widest near middle, 1.6 times as long as wide; anterior margin nearly straight, base narrower than pronotum; lateral sides subparallel, weakly narrowing toward base and strongly narrowing toward apex from middle, lateral margin raised; humeri widely obtuse-angled; surface depressed, deeper at base, declivity sharply sloping downwards; sparsely and finely granulated, shallowly and coarsely wrinkled; epipleura wide, weakly convex, sparsely and finely granulated, shallowly and coarsely wrinkled. Scutellum semicircular.</p><p><bold><italic>Abdomen</italic>.</bold> Ventrites strongly convex, shallowly punctate, gradually finer toward lateral sides and apex of the last ventrite; apical margin of the last ventrite widely rounded.</p><p><bold><italic>Legs</italic>.</bold> Slender and long; femora claviform, smooth; tibiae straight, rough; ventral surface of pro- and mesotarsomeres I–IV and metatarsomeres I–III with hairy tuft at apex; claws well developed.</p><p><bold><italic>Aedeagus</italic>.</bold> As in Fig. <xref ref-type="fig" rid="F3">6D–F</xref>. Length 2.4 mm, width 0.5 mm. Parameres length 1.8 mm, width 0.4 mm.</p></tp:treatment-sec><ref-list><ref id="B11"><mixed-citation xmlns:xlink="http://www.w3.org/1999/xlink" xlink:type="simple"><person-group><name name-style="western"><surname>Löbl</surname><given-names>I</given-names></name><name name-style="western"><surname>Iwan</surname><given-names>D</given-names></name><name name-style="western"><surname>Merkl</surname><given-names>O</given-names></name><name name-style="western"><surname>Ando</surname><given-names>K</given-names></name><name name-style="western"><surname>Bouchard</surname><given-names>P</given-names></name><name name-style="western"><surname>Egorov</surname><given-names>LV</given-names></name><name name-style="western"><surname>Lillig</surname><given-names>M</given-names></name><name name-style="western"><surname>Masomuto</surname><given-names>K</given-names></name><name name-style="western"><surname>Nabozhenko</surname><given-names>M</given-names></name><name name-style="western"><surname>Novák</surname><given-names>V</given-names></name><name name-style="western"><surname>Pettersson</surname><given-names>R</given-names></name><name name-style="western"><surname>Schawaller</surname><given-names>W</given-names></name><name name-style="western"><surname>Soldati</surname><given-names>F</given-names></name></person-group> (<year>2008</year>) <source>Family <tp:taxon-name><tp:taxon-name-part taxon-name-part-type="family">Tenebrionidae</tp:taxon-name-part></tp:taxon-name> Latreille, 1802: 105–352. In: Löbl I, Smetana A (Eds) Catalogue of Palaearctic <tp:taxon-name><tp:taxon-name-part taxon-name-part-type="order">Coleoptera</tp:taxon-name-part></tp:taxon-name>. Volume 5. <tp:taxon-name><tp:taxon-name-part taxon-name-part-type="superfamily">Tenebrionoidea</tp:taxon-name-part></tp:taxon-name>.</source><publisher-name>Apollo Books</publisher-name>, <publisher-loc>Stenstrup</publisher-loc>, <size units="page">670 pp</size>.</mixed-citation></ref><ref id="B7"><mixed-citation xmlns:xlink="http://www.w3.org/1999/xlink" xlink:type="simple"><person-group><name name-style="western"><surname>Iwan</surname><given-names>D</given-names></name><name name-style="western"><surname>Löbl</surname><given-names>I</given-names></name><name name-style="western"><surname>Bouchard</surname><given-names>P</given-names></name><name name-style="western"><surname>Bousquet</surname><given-names>Y</given-names></name><name name-style="western"><surname>Chigray</surname><given-names>I</given-names></name><name name-style="western"><surname>Egorov</surname><given-names>LV</given-names></name><name name-style="western"><surname>Kamiński</surname><given-names>M</given-names></name><name name-style="western"><surname>Merkl</surname><given-names>O</given-names></name><name name-style="western"><surname>Nabozhenko</surname><given-names>M</given-names></name><name name-style="western"><surname>Novák</surname><given-names>V</given-names></name><name name-style="western"><surname>Ando</surname><given-names>K</given-names></name><name name-style="western"><surname>Schawaller</surname><given-names>W</given-names></name><name name-style="western"><surname>Soldati</surname><given-names>F</given-names></name></person-group> (<year>2020</year>) <source>Family <tp:taxon-name><tp:taxon-name-part taxon-name-part-type="family">Tenebrionidae</tp:taxon-name-part></tp:taxon-name> Latreille, 1802: 104–475. In: Iwan D, Löbl I (Eds) Catalogue of Palaearctic <tp:taxon-name><tp:taxon-name-part taxon-name-part-type="order">Coleoptera</tp:taxon-name-part></tp:taxon-name>. Volume 5. <tp:taxon-name><tp:taxon-name-part taxon-name-part-type="superfamily">Tenebrionoidea</tp:taxon-name-part></tp:taxon-name>. Revised and Updated Second Edition.</source><publisher-name>Koninklijke Brill NV</publisher-name>, <publisher-loc>Leiden-Boston</publisher-loc>, <size units="page">945 pp</size>. <ext-link xlink:href="10.1163/9789004434998" ext-link-type="doi" xlink:type="simple">https://doi.org/10.1163/9789004434998</ext-link></mixed-citation></ref></ref-list></tp:taxon-treatment>
