# Supplementary material for: ﻿Contribution to the knowledge of the genus Solskyia Solsky, 1881 (Coleoptera, Tenebrionidae, Akidini) from China
Source: Zookeys. 2022 Sep 19;1122:1–18. doi: 10.3897/zookeys.1122.86071 (PMC9848604; doi:10.3897/zookeys.1122.86071)
Supplement: XML Treatment for Solskyia lhozhaga [file zookeys.1122.86071-treatment5.xml]

<!DOCTYPE tp:taxon-treatment
  PUBLIC "-//TaxonX//DTD Taxonomic Treatment Publishing DTD v0 20100105//EN" "tax-treatment-NSO.dtd">
<tp:taxon-treatment xmlns:tp="http://www.plazi.org/taxpub"><tp:treatment-meta><kwd-group><label>Taxon classification</label><kwd>
              <named-content content-type="kingdom">Animalia</named-content>
            </kwd><kwd>
              <named-content content-type="order">Coleoptera</named-content>
            </kwd><kwd>
              <named-content content-type="family">Tenebrionidae</named-content>
            </kwd></kwd-group><mixed-citation publication-type="journal"><person-group><name><surname>Bai</surname><given-names>Xing-Long</given-names></name><name><surname>Liu</surname><given-names>Jing-Ze</given-names></name><name><surname>Ren</surname><given-names>Guo-Dong</given-names></name></person-group><article-title>﻿Contribution to the knowledge of the genus <italic><tp:taxon-name><tp:taxon-name-part taxon-name-part-type="genus" reg="Solskyia">Solskyia</tp:taxon-name-part></tp:taxon-name></italic> Solsky, 1881 (<tp:taxon-name><tp:taxon-name-part taxon-name-part-type="order">Coleoptera</tp:taxon-name-part></tp:taxon-name>, <tp:taxon-name><tp:taxon-name-part taxon-name-part-type="family">Tenebrionidae</tp:taxon-name-part></tp:taxon-name>, <tp:taxon-name><tp:taxon-name-part taxon-name-part-type="tribe">Akidini</tp:taxon-name-part></tp:taxon-name>) from China</article-title><source>Zookeys</source><day>19</day><month>09</month><year>2022</year><volume>1122</volume><fpage>1</fpage><lpage>18</lpage><pub-id pub-id-type="doi">10.3897/zookeys.1122.86071</pub-id></mixed-citation></tp:treatment-meta><tp:nomenclature><label>﻿</label><tp:taxon-name>
            <object-id xmlns:xlink="http://www.w3.org/1999/xlink" content-type="arpha" xlink:type="simple">44B15F94-5C96-5BFA-AFB3-B191EE64026D</object-id>
            <tp:taxon-name-part taxon-name-part-type="genus" reg="Solskyia">Solskyia</tp:taxon-name-part>
            <tp:taxon-name-part taxon-name-part-type="species" reg="lhozhaga">lhozhaga</tp:taxon-name-part>
            <object-id xmlns:xlink="http://www.w3.org/1999/xlink" content-type="zoobank" xlink:type="simple">https://zoobank.org/72724339-6D66-44A5-AB0C-D2CA358CA483</object-id>
          </tp:taxon-name><tp:taxon-status xmlns:xlink="http://www.w3.org/1999/xlink" xlink:type="simple">sp. nov.</tp:taxon-status><xref ref-type="fig" rid="F5">Figs 10</xref><xref ref-type="fig" rid="F6">, 11–14</xref><xref ref-type="fig" rid="F10">, 26–29</xref></tp:nomenclature><tp:treatment-sec sec-type="type material" id="SECID0EYZAE"><title>Type material.</title><p><bold><italic>Holotype</italic></bold>: ♂ (<named-content xmlns:xlink="http://www.w3.org/1999/xlink" content-type="dwc:institutional_code" xlink:title="Hebei University Museum" xlink:href="http://grbio.org/institution/college-life-sciences-hebei-univesity-baoding" xlink:type="simple">HBUM</named-content>), 2014-VIII-7 / 西藏洛扎县生格乡 [Sênggê Township, Lhozhag County, Xizang] / 任国栋 白兴龙 单军生 [leg. Guo-Dong Ren, Xing-Long Bai, Jun-Sheng Shan] / 河北大学博物馆 [Hebei University Museum] // <named-content xmlns:xlink="http://www.w3.org/1999/xlink" content-type="dwc:verbatimCoordinates" xlink:type="simple"><named-content content-type="geo-json" specific-use="{&#34;type&#34;:&#34;Point&#34;,&#34;coordinates&#34;:[91.012833,28.212533]}" id="NCID0EK1AE" xlink:type="simple">28°12.752'N, 91°00.770'E</named-content></named-content> / Alt. 3225 m / 河北大学博物馆 [Hebei University Museum]. <bold><italic>Paratypes</italic></bold>: 20 ex. (<named-content xmlns:xlink="http://www.w3.org/1999/xlink" content-type="dwc:institutional_code" xlink:title="Hebei University Museum" xlink:href="http://grbio.org/institution/college-life-sciences-hebei-univesity-baoding" xlink:type="simple">HBUM</named-content>), 2014-VIII-7 / 西藏洛扎县生格乡 [Sênggê Township, Lhozhag County, Xizang] / 任国栋 白兴龙 单军生 [leg. Guo-Dong Ren, Xing-Long Bai, Jun-Sheng Shan] / 河北大学博物馆 [Hebei University Museum] // <named-content xmlns:xlink="http://www.w3.org/1999/xlink" content-type="dwc:verbatimCoordinates" xlink:type="simple"><named-content content-type="geo-json" specific-use="{&#34;type&#34;:&#34;Point&#34;,&#34;coordinates&#34;:[91.012833,28.212533]}" id="NCID0EZ1AE" xlink:type="simple">28°12.752'N, 91°00.770'E</named-content></named-content> / Alt. 3225 m / 河北大学博物馆 [Hebei University Museum]; 1 ex. (<named-content xmlns:xlink="http://www.w3.org/1999/xlink" content-type="dwc:institutional_code" xlink:title="Hebei University Museum" xlink:href="http://grbio.org/institution/college-life-sciences-hebei-univesity-baoding" xlink:type="simple">HBUM</named-content>), 2022-VII-22 / 西藏洛扎拉康镇杰拉山 [Gyai La Shan, Lhakang Town, Lhozhag County, Xizang] / 任国栋 牛一平 白兴龙 刘凯璇 [leg. Guo-Dong Ren, Yi-Ping Niu, Xing-Long Bai, Kai-Xuan Liu] / 河北大学博物馆 [Hebei University Museum] // <named-content xmlns:xlink="http://www.w3.org/1999/xlink" content-type="dwc:verbatimCoordinates" xlink:type="simple"><named-content content-type="geo-json" specific-use="{&#34;type&#34;:&#34;Point&#34;,&#34;coordinates&#34;:[91.156137,28.134732]}" id="NCID0EF2AE" xlink:type="simple">28°08.0839'N, 91°09.3682'E</named-content></named-content> / Alt. 3302 m / 河北大学博物馆 [Hebei University Museum].</p><fig id="F5" position="float" orientation="portrait"><object-id xmlns:xlink="http://www.w3.org/1999/xlink" content-type="doi" xlink:type="simple">10.3897/zookeys.1122.86071.figure10</object-id><object-id xmlns:xlink="http://www.w3.org/1999/xlink" content-type="arpha" xlink:type="simple">1755C9FD-7AED-5A34-9D8E-A17C95781C59</object-id><label>Figure 10.</label><caption><p>Characters of <italic><tp:taxon-name><tp:taxon-name-part taxon-name-part-type="genus" reg="Solskyia">Solskyia</tp:taxon-name-part><tp:taxon-name-part taxon-name-part-type="species" reg="lhozhaga">lhozhaga</tp:taxon-name-part></tp:taxon-name></italic> sp. nov. <bold>A–F</bold> male <bold>A</bold> head <bold>B</bold> antenna <bold>C</bold> pronotum <bold>D–F</bold> aedeagus in dorsal, lateral and ventral view, respectively <bold>G, H</bold> female: ovipositor in dorsal and ventral view, respectively. Scale bars: 3.5 mm (<bold>A–C</bold>); 1.0 mm (<bold>D–H</bold>).</p></caption><graphic xmlns:xlink="http://www.w3.org/1999/xlink" xlink:href="zookeys-1122-001_article-86071__-g005.jpg" position="float" orientation="portrait" xlink:type="simple" id="oo_745333.jpg"><uri content-type="original_file" xlink:type="simple">https://binary.pensoft.net/fig/745333</uri></graphic></fig></tp:treatment-sec><tp:treatment-sec sec-type="diagnosis" id="SECID0ES3AE"><title>Diagnosis.</title><p>This new species closely resembles <italic><tp:taxon-name><tp:taxon-name-part taxon-name-part-type="genus" reg="Solskyia">S.</tp:taxon-name-part><tp:taxon-name-part taxon-name-part-type="species" reg="infossata">infossata</tp:taxon-name-part></tp:taxon-name></italic> sp. nov., but can be distinguished from the latter by the following characters: (1) punctures on head coarser (finer in <italic><tp:taxon-name><tp:taxon-name-part taxon-name-part-type="genus" reg="Solskyia">S.</tp:taxon-name-part><tp:taxon-name-part taxon-name-part-type="species" reg="infossata">infossata</tp:taxon-name-part></tp:taxon-name></italic>); (2) lateral margins of pronotum arcuate (weakly “S” curved in <italic><tp:taxon-name><tp:taxon-name-part taxon-name-part-type="genus" reg="Solskyia">S.</tp:taxon-name-part><tp:taxon-name-part taxon-name-part-type="species" reg="infossata">infossata</tp:taxon-name-part></tp:taxon-name></italic>), posterior angles weakly obtuse (sharp and protruding outwards in <italic><tp:taxon-name><tp:taxon-name-part taxon-name-part-type="genus" reg="Solskyia">S.</tp:taxon-name-part><tp:taxon-name-part taxon-name-part-type="species" reg="infossata">infossata</tp:taxon-name-part></tp:taxon-name></italic>). This new species is also somewhat similar to <italic><tp:taxon-name><tp:taxon-name-part taxon-name-part-type="genus" reg="Solskyia">S.</tp:taxon-name-part><tp:taxon-name-part taxon-name-part-type="species" reg="lhasana">lhasana</tp:taxon-name-part></tp:taxon-name></italic>, it differs from the later by the following characters: (1) body wide-oval (oval elongated in <italic><tp:taxon-name><tp:taxon-name-part taxon-name-part-type="genus" reg="Solskyia">S.</tp:taxon-name-part><tp:taxon-name-part taxon-name-part-type="species" reg="lhasana">lhasana</tp:taxon-name-part></tp:taxon-name></italic>); (2) punctures on head coarser (finer in <italic><tp:taxon-name><tp:taxon-name-part taxon-name-part-type="genus" reg="Solskyia">S.</tp:taxon-name-part><tp:taxon-name-part taxon-name-part-type="species" reg="lhasana">lhasana</tp:taxon-name-part></tp:taxon-name></italic>); (3) posterior angles of pronotum weakly obtuse (sharp and protruding outwards in <italic><tp:taxon-name><tp:taxon-name-part taxon-name-part-type="genus" reg="Solskyia">S.</tp:taxon-name-part><tp:taxon-name-part taxon-name-part-type="species" reg="lhasana">lhasana</tp:taxon-name-part></tp:taxon-name></italic>), coarsely punctate (finely in <italic><tp:taxon-name><tp:taxon-name-part taxon-name-part-type="genus" reg="Solskyia">S.</tp:taxon-name-part><tp:taxon-name-part taxon-name-part-type="species" reg="lhasana">lhasana</tp:taxon-name-part></tp:taxon-name></italic>); (4) elytra wide and short (narrow and long in <italic><tp:taxon-name><tp:taxon-name-part taxon-name-part-type="genus" reg="Solskyia">S.</tp:taxon-name-part><tp:taxon-name-part taxon-name-part-type="species" reg="lhasana">lhasana</tp:taxon-name-part></tp:taxon-name></italic>), base wider than pronotum (narrower in <italic><tp:taxon-name><tp:taxon-name-part taxon-name-part-type="genus" reg="Solskyia">S.</tp:taxon-name-part><tp:taxon-name-part taxon-name-part-type="species" reg="lhasana">lhasana</tp:taxon-name-part></tp:taxon-name></italic>), lateral margins widest near middle (subparallel in <italic><tp:taxon-name><tp:taxon-name-part taxon-name-part-type="genus" reg="Solskyia">S.</tp:taxon-name-part><tp:taxon-name-part taxon-name-part-type="species" reg="lhasana">lhasana</tp:taxon-name-part></tp:taxon-name></italic>), humeri right-angled, rounded apically (widely obtuse in <italic><tp:taxon-name><tp:taxon-name-part taxon-name-part-type="genus" reg="Solskyia">S.</tp:taxon-name-part><tp:taxon-name-part taxon-name-part-type="species" reg="lhasana">lhasana</tp:taxon-name-part></tp:taxon-name></italic>), surface of elytra and epipleura with punctures (granules in <italic><tp:taxon-name><tp:taxon-name-part taxon-name-part-type="genus" reg="Solskyia">S.</tp:taxon-name-part><tp:taxon-name-part taxon-name-part-type="species" reg="lhasana">lhasana</tp:taxon-name-part></tp:taxon-name></italic>).</p><fig id="F6" position="float" orientation="portrait"><object-id xmlns:xlink="http://www.w3.org/1999/xlink" content-type="doi" xlink:type="simple">10.3897/zookeys.1122.86071.figure11-14</object-id><object-id xmlns:xlink="http://www.w3.org/1999/xlink" content-type="arpha" xlink:type="simple">39257506-2B2E-5B0C-89C9-2625AE3AACF9</object-id><label>Figure 11–14.</label><caption><p>Habitus of <italic><tp:taxon-name><tp:taxon-name-part taxon-name-part-type="genus" reg="Solskyia">Solskyia</tp:taxon-name-part><tp:taxon-name-part taxon-name-part-type="species" reg="lhozhaga">lhozhaga</tp:taxon-name-part></tp:taxon-name></italic> sp. nov. <bold>11, 12, 14</bold> male (holotype) in dorsal, ventral and lateral view, respectively <bold>13</bold> female (paratype). Scale bars: 3.5 mm.</p></caption><graphic xmlns:xlink="http://www.w3.org/1999/xlink" xlink:href="zookeys-1122-001_article-86071__-g006.jpg" position="float" orientation="portrait" xlink:type="simple" id="oo_745334.jpg"><uri content-type="original_file" xlink:type="simple">https://binary.pensoft.net/fig/745334</uri></graphic></fig></tp:treatment-sec><tp:treatment-sec sec-type="distribution" id="SECID0EPCAG"><title>Distribution.</title><p>China: Xizang.</p></tp:treatment-sec><tp:treatment-sec sec-type="etymology" id="SECID0EUCAG"><title>Etymology.</title><p>The species name is derived from the type locality – Lhozhag.</p></tp:treatment-sec><tp:treatment-sec sec-type="description" id="SECID0EZCAG"><title>Description.</title><p>Total length 16.6–19.2 mm; width 8.5–9.9 mm. Wide-oval, dorsal side depressed, ventral side strongly convex. Body black, weakly shiny; labrum, palpi, antennomeres IX–XI and tarsi brown.</p><fig id="F7" position="float" orientation="portrait"><object-id xmlns:xlink="http://www.w3.org/1999/xlink" content-type="doi" xlink:type="simple">10.3897/zookeys.1122.86071.figure15-18</object-id><object-id xmlns:xlink="http://www.w3.org/1999/xlink" content-type="arpha" xlink:type="simple">EE844B0B-66BA-595E-B95C-5D9A75F3F488</object-id><label>Figure 15–18.</label><caption><p>Habitat <bold>15, 16</bold> adult <bold>17</bold> and larva <bold>18</bold> of <italic><tp:taxon-name><tp:taxon-name-part taxon-name-part-type="genus" reg="Solskyia">Solskyia</tp:taxon-name-part><tp:taxon-name-part taxon-name-part-type="species" reg="caporiaccoi">caporiaccoi</tp:taxon-name-part></tp:taxon-name></italic> Gridelli in Qangzê Township, Zanda County, Xizang, China.</p></caption><graphic xmlns:xlink="http://www.w3.org/1999/xlink" xlink:href="zookeys-1122-001_article-86071__-g007.jpg" position="float" orientation="portrait" xlink:type="simple" id="oo_745335.jpg"><uri content-type="original_file" xlink:type="simple">https://binary.pensoft.net/fig/745335</uri></graphic></fig><p><bold><italic>Head</italic>.</bold> Anterior margin of labrum nearly straight, with long setae, lateral margins parallel, distal part punctate, basal half smooth. Anterior margin of clypeus nearly straight at middle and serrate, lateral angles weakly toothed and protruding forwards, with a shallow incision between lateral angles and anterior part of genae; surface convex, sparsely and coarsely punctate. Clypeogenal suture inconspicuous. Dorsal surface of head flat, lateral sides above eyes longitudinally carinate, sparsely and coarsely punctate. Genal margins nearly right-angled protruding outwards before eyes, straightly converging forwards, strongly and arcuately narrowing backwards, sparsely and coarsely punctate. Eyes transverse. Temples behind eyes strongly and roundly narrowing backwards, coarsely punctate. Mentum transverse, anterior margin widely triangularly emarginate, lateral margins subparallel and raised. Antennae slender and long, reaching beyond the pronotal base; basal part of antennomere I invisible in dorsal view, II very short, III very long, IV–VIII gradually shorter, X nearly spherical; XI sharped-oval, narrow and small, closely joint with X; III–VIII thicker at apex; apex of I–X with sparse setae and gradually longer; inner side of apex of VIII, inner side and outside of apex of IX–X, apex of XI with sensilla.</p><fig id="F8" position="float" orientation="portrait"><object-id xmlns:xlink="http://www.w3.org/1999/xlink" content-type="doi" xlink:type="simple">10.3897/zookeys.1122.86071.figure19-22</object-id><object-id xmlns:xlink="http://www.w3.org/1999/xlink" content-type="arpha" xlink:type="simple">AB57A67C-7414-5FC7-BFC5-938BAFC89A2D</object-id><label>Figure 19–22.</label><caption><p>Habitat <bold>19, 20</bold> and adults <bold>21, 22</bold> of <italic><tp:taxon-name><tp:taxon-name-part taxon-name-part-type="genus" reg="Solskyia">Solskyia</tp:taxon-name-part><tp:taxon-name-part taxon-name-part-type="species" reg="caporiaccoi">caporiaccoi</tp:taxon-name-part></tp:taxon-name></italic> Gridelli in Diyag Township, Zanda County, Xizang, China.</p></caption><graphic xmlns:xlink="http://www.w3.org/1999/xlink" xlink:href="zookeys-1122-001_article-86071__-g008.jpg" position="float" orientation="portrait" xlink:type="simple" id="oo_745336.jpg"><uri content-type="original_file" xlink:type="simple">https://binary.pensoft.net/fig/745336</uri></graphic></fig><p><bold><italic>Prothorax</italic>.</bold> Pronotum transverse, widest at middle, 2.6 times as wide as long, significantly wider than head; anterior margin deeply emarginate, beaded laterally; lateral margins arcuate, broadly beaded and strongly raised; posterior margin bisinuate, finely beaded; anterior angles sharp and protruding forwards, posterior angles weakly obtuse; lateral margins and sides wrinkled; surface strongly depressed with transverse depression in middle, weakly triangular convex in middle of anterior margin, sparsely and coarsely punctate. Prothoracic hypomera depressed, smooth, shallowly and sparsely punctate. Prosternal process weakly sloping behind procoxae, apex blunt in lateral view.</p><fig id="F9" position="float" orientation="portrait"><object-id xmlns:xlink="http://www.w3.org/1999/xlink" content-type="doi" xlink:type="simple">10.3897/zookeys.1122.86071.figure23-25</object-id><object-id xmlns:xlink="http://www.w3.org/1999/xlink" content-type="arpha" xlink:type="simple">2492B2D1-7D10-58FB-B752-33ED80D24533</object-id><label>Figure 23–25.</label><caption><p>Habitat <bold>23</bold> and adults <bold>24, 25</bold> of <italic><tp:taxon-name><tp:taxon-name-part taxon-name-part-type="genus" reg="Solskyia">Solskyia</tp:taxon-name-part><tp:taxon-name-part taxon-name-part-type="species" reg="infossata">infossata</tp:taxon-name-part></tp:taxon-name></italic> sp. nov. in Nuqiao Village, Gyaca Town, Gyaca County, Xizang, China (photograph by Zhao Pan).</p></caption><graphic xmlns:xlink="http://www.w3.org/1999/xlink" xlink:href="zookeys-1122-001_article-86071__-g009.jpg" position="float" orientation="portrait" xlink:type="simple" id="oo_745337.jpg"><uri content-type="original_file" xlink:type="simple">https://binary.pensoft.net/fig/745337</uri></graphic></fig><p><bold><italic>Pterothorax</italic>.</bold> Elytra wide-oval, widest near middle, 1.1 times as long as wide; anterior margin nearly straight, base slightly wider than pronotum; lateral sides arcuate, weakly narrowing toward base and strongly narrowing toward apex from middle, lateral margins raised, broad and wrinkled at base; humeri right-angled, rounded apically; surface depressed, with deeper depression at base, strongly convex in middle, declivity sharply sloping downwards; sparsely and finely punctate, shallowly near base, lateral sides and apex, inconspicuously wrinkled; epipleura wide, weakly convex, sparsely and finely punctate, inconspicuously wrinkled. Scutellum triangular.</p><fig id="F10" position="float" orientation="portrait"><object-id xmlns:xlink="http://www.w3.org/1999/xlink" content-type="doi" xlink:type="simple">10.3897/zookeys.1122.86071.figure26-29</object-id><object-id xmlns:xlink="http://www.w3.org/1999/xlink" content-type="arpha" xlink:type="simple">91F7F66C-9AC7-50E7-AE89-274ACF1A9409</object-id><label>Figure 26–29.</label><caption><p>Habitat <bold>26, 27</bold> and adults <bold>28, 29</bold> of <italic><tp:taxon-name><tp:taxon-name-part taxon-name-part-type="genus" reg="Solskyia">Solskyia</tp:taxon-name-part><tp:taxon-name-part taxon-name-part-type="species" reg="lhozhaga">lhozhaga</tp:taxon-name-part></tp:taxon-name></italic> sp. nov. in Sênggê Township, Lhozhag County, Xizang, China.</p></caption><graphic xmlns:xlink="http://www.w3.org/1999/xlink" xlink:href="zookeys-1122-001_article-86071__-g010.jpg" position="float" orientation="portrait" xlink:type="simple" id="oo_745338.jpg"><uri content-type="original_file" xlink:type="simple">https://binary.pensoft.net/fig/745338</uri></graphic></fig><p><bold><italic>Abdomen</italic>.</bold> Ventrites strongly convex, densely and coarsely punctate, sparsely and shallowly near lateral sides and apex of the last ventrite; apical margin of the last ventrite widely rounded.</p><p><bold><italic>Legs</italic>.</bold> Slender and long; femora claviform, smooth; tibiae straight, rough; ventral surface of pro- and mesotarsomeres I–IV and metatarsomeres I–III with hairy tuft at apex; claws well developed.</p><p><bold><italic>Aedeagus</italic>.</bold> As in Fig. <xref ref-type="fig" rid="F5">10D–F</xref>. Length 2.6 mm, width 0.5 mm. Parameres length 2.0 mm, width 0.4 mm.</p><p><bold><italic>Ovipositor</italic>.</bold> As in Fig. <xref ref-type="fig" rid="F5">10G, H</xref>.</p><p><bold><italic>Sexual dimorphism</italic>.</bold> Females usually with slightly wider and more convex elytra, but in many cases, it is impossible to distinguish the two sexes without extracting the genitalia.</p></tp:treatment-sec></tp:taxon-treatment>
