# Supplementary material for: ﻿Contribution to the knowledge of the genus Solskyia Solsky, 1881 (Coleoptera, Tenebrionidae, Akidini) from China
Source: Zookeys. 2022 Sep 19;1122:1–18. doi: 10.3897/zookeys.1122.86071 (PMC9848604; doi:10.3897/zookeys.1122.86071)
Supplement: XML Treatment for Solskyia parvicollis [file zookeys.1122.86071-treatment6.xml]

<!DOCTYPE tp:taxon-treatment
  PUBLIC "-//TaxonX//DTD Taxonomic Treatment Publishing DTD v0 20100105//EN" "tax-treatment-NSO.dtd">
<tp:taxon-treatment xmlns:tp="http://www.plazi.org/taxpub"><tp:treatment-meta><kwd-group><label>Taxon classification</label><kwd>
              <named-content content-type="kingdom">Animalia</named-content>
            </kwd><kwd>
              <named-content content-type="order">Coleoptera</named-content>
            </kwd><kwd>
              <named-content content-type="family">Tenebrionidae</named-content>
            </kwd></kwd-group><mixed-citation publication-type="journal"><person-group><name><surname>Bai</surname><given-names>Xing-Long</given-names></name><name><surname>Liu</surname><given-names>Jing-Ze</given-names></name><name><surname>Ren</surname><given-names>Guo-Dong</given-names></name></person-group><article-title>﻿Contribution to the knowledge of the genus <italic><tp:taxon-name><tp:taxon-name-part taxon-name-part-type="genus" reg="Solskyia">Solskyia</tp:taxon-name-part></tp:taxon-name></italic> Solsky, 1881 (<tp:taxon-name><tp:taxon-name-part taxon-name-part-type="order">Coleoptera</tp:taxon-name-part></tp:taxon-name>, <tp:taxon-name><tp:taxon-name-part taxon-name-part-type="family">Tenebrionidae</tp:taxon-name-part></tp:taxon-name>, <tp:taxon-name><tp:taxon-name-part taxon-name-part-type="tribe">Akidini</tp:taxon-name-part></tp:taxon-name>) from China</article-title><source>Zookeys</source><day>19</day><month>09</month><year>2022</year><volume>1122</volume><fpage>1</fpage><lpage>18</lpage><pub-id pub-id-type="doi">10.3897/zookeys.1122.86071</pub-id></mixed-citation></tp:treatment-meta><tp:nomenclature><label>﻿</label><tp:taxon-name>
            <object-id xmlns:xlink="http://www.w3.org/1999/xlink" content-type="arpha" xlink:type="simple">857B4F43-B8E8-564F-9DA1-5673DBD4E349</object-id>
            <tp:taxon-name-part taxon-name-part-type="genus" reg="Solskyia">Solskyia</tp:taxon-name-part>
            <tp:taxon-name-part taxon-name-part-type="species" reg="parvicollis">parvicollis</tp:taxon-name-part>
          </tp:taxon-name><tp:taxon-authority>(Kraatz, 1865)</tp:taxon-authority><xref ref-type="fig" rid="F11">Figs 30–33</xref><tp:nomenclature-citation-list><tp:nomenclature-citation><tp:taxon-name>
                <tp:taxon-name-part taxon-name-part-type="genus" reg="Akis">Akis</tp:taxon-name-part>
                <tp:taxon-name-part taxon-name-part-type="species" reg="parvicollis">parvicollis</tp:taxon-name-part>
              </tp:taxon-name><comment>Kraatz, 1865: 251.</comment></tp:nomenclature-citation><tp:nomenclature-citation><tp:taxon-name>
                <tp:taxon-name-part taxon-name-part-type="genus" reg="Solskyia">Solskyia</tp:taxon-name-part>
                <tp:taxon-name-part taxon-name-part-type="species" reg="parvicollis">parvicollis</tp:taxon-name-part>
              </tp:taxon-name><comment>: <xref ref-type="bibr" rid="B6">Gridelli 1934</xref>: 51; <xref ref-type="bibr" rid="B4">Español 1961</xref>: 127; <xref ref-type="bibr" rid="B14">Ren and Yu 2000</xref>: 325 (incorrect spelling as <tp:taxon-name><tp:taxon-name-part taxon-name-part-type="genus" reg="Solskia">Solskia</tp:taxon-name-part></tp:taxon-name>); <xref ref-type="bibr" rid="B11">Löbl et al. 2008</xref>: 127; <xref ref-type="bibr" rid="B7">Iwan et al. 2020</xref>: 138.</comment></tp:nomenclature-citation><tp:nomenclature-citation><tp:taxon-name>
                <tp:taxon-name-part taxon-name-part-type="genus" reg="Cyphogenia">Cyphogenia</tp:taxon-name-part>
                <tp:taxon-name-part taxon-name-part-type="species" reg="plana">plana</tp:taxon-name-part>
              </tp:taxon-name><comment>Bates, 1879: 471.</comment></tp:nomenclature-citation><tp:nomenclature-citation><tp:taxon-name>
                <tp:taxon-name-part taxon-name-part-type="genus" reg="Solskyia">Solskyia</tp:taxon-name-part>
                <tp:taxon-name-part taxon-name-part-type="species" reg="morawitzi">morawitzi</tp:taxon-name-part>
              </tp:taxon-name><comment>Semenov, 1891: 363.</comment></tp:nomenclature-citation><tp:nomenclature-citation><tp:taxon-name>
                <tp:taxon-name-part taxon-name-part-type="genus" reg="Solskya">Solskya</tp:taxon-name-part>
                <tp:taxon-name-part taxon-name-part-type="species" reg="kuenluna">kuenluna</tp:taxon-name-part>
              </tp:taxon-name><comment>Kaszab, 1965: 282.</comment></tp:nomenclature-citation></tp:nomenclature-citation-list></tp:nomenclature><tp:treatment-sec sec-type="material" id="SECID0ERMAG"><title>Material examined.</title><p><bold>China</bold>: 2♂, 3♀ (<named-content xmlns:xlink="http://www.w3.org/1999/xlink" content-type="dwc:institutional_code" xlink:title="Hebei University Museum" xlink:href="http://grbio.org/institution/college-life-sciences-hebei-univesity-baoding" xlink:type="simple">HBUM</named-content>), Yecheng County [Kargilik], Xinjiang, 1974-VII-12, leg. Xiang-Chu Yin, Ji-Jun Li; 1♀ (<named-content xmlns:xlink="http://www.w3.org/1999/xlink" content-type="dwc:institutional_code" xlink:title="Hebei University Museum" xlink:href="http://grbio.org/institution/college-life-sciences-hebei-univesity-baoding" xlink:type="simple">HBUM</named-content>), Rutog County, Xizang, 1974-VII-11, leg. Xiang-Chu Yin, Ji-Jun Li; 5♂, 7♀ (<named-content xmlns:xlink="http://www.w3.org/1999/xlink" content-type="dwc:institutional_code" xlink:title="Hebei University Museum" xlink:href="http://grbio.org/institution/college-life-sciences-hebei-univesity-baoding" xlink:type="simple">HBUM</named-content>), Rutog County, Xizang, 1974-VII-12, leg. Xiang-Chu Yin, Ji-Jun Li; 1♂, 1♀ (<named-content xmlns:xlink="http://www.w3.org/1999/xlink" content-type="dwc:institutional_code" xlink:title="Hebei University Museum" xlink:href="http://grbio.org/institution/college-life-sciences-hebei-univesity-baoding" xlink:type="simple">HBUM</named-content>), Rutog County, Xizang, 1974-VII-13, leg. Xiang-Chu Yin, Ji-Jun Li; 7♂, 7♀ (<named-content xmlns:xlink="http://www.w3.org/1999/xlink" content-type="dwc:institutional_code" xlink:title="Hebei University Museum" xlink:href="http://grbio.org/institution/college-life-sciences-hebei-univesity-baoding" xlink:type="simple">HBUM</named-content>), Shangqulong, Rutog County, Xizang, 1974-VII-12, leg. Xiang-Chu Yin, Ji-Jun Li; 1 ex. (<named-content xmlns:xlink="http://www.w3.org/1999/xlink" content-type="dwc:institutional_code" xlink:title="Hebei University Museum" xlink:href="http://grbio.org/institution/college-life-sciences-hebei-univesity-baoding" xlink:type="simple">HBUM</named-content>), Banggong Co, Rutog County, Xizang, <named-content xmlns:xlink="http://www.w3.org/1999/xlink" content-type="dwc:verbatimCoordinates" xlink:type="simple"><named-content content-type="geo-json" specific-use="{&#34;type&#34;:&#34;Point&#34;,&#34;coordinates&#34;:[79.810300,33.445233]}" id="NCID0EUNAG" xlink:type="simple">33°26.714'N, 79°48.618'E</named-content></named-content>, Alt. 4288 m, 2018-VIII-9, leg. Xing-Long Bai, Zhong-Hua Wei, Zi-Yuan Hu, Ming-Min Ma; 30 ex. (<named-content xmlns:xlink="http://www.w3.org/1999/xlink" content-type="dwc:institutional_code" xlink:title="Hebei University Museum" xlink:href="http://grbio.org/institution/college-life-sciences-hebei-univesity-baoding" xlink:type="simple">HBUM</named-content>), Wüjang Village, Domar Township, Rutog County, Xizang, <named-content xmlns:xlink="http://www.w3.org/1999/xlink" content-type="dwc:verbatimCoordinates" xlink:type="simple"><named-content content-type="geo-json" specific-use="{&#34;type&#34;:&#34;Point&#34;,&#34;coordinates&#34;:[79.817367,33.620067]}" id="NCID0EAOAG" xlink:type="simple">33°37.204'N, 79°49.042'E</named-content></named-content>, Alt. 4311 m, 2018-VIII-9, leg. Xing-Long Bai, Zhong-Hua Wei, Zi-Yuan Hu, Ming-Min Ma; 2♀ (<named-content xmlns:xlink="http://www.w3.org/1999/xlink" content-type="dwc:institutional_code" xlink:title="Hebei University Museum" xlink:href="http://grbio.org/institution/college-life-sciences-hebei-univesity-baoding" xlink:type="simple">HBUM</named-content>), Shiquanhe Town, Xizang, 2004-VII-15, leg. Ai-Min Shi, Yi-Bin Ba; 1 ex. (<named-content xmlns:xlink="http://www.w3.org/1999/xlink" content-type="dwc:institutional_code" xlink:title="Hebei University Museum" xlink:href="http://grbio.org/institution/college-life-sciences-hebei-univesity-baoding" xlink:type="simple">HBUM</named-content>), Shiquanhe Daban, Gar County, Xizang, <named-content xmlns:xlink="http://www.w3.org/1999/xlink" content-type="dwc:verbatimCoordinates" xlink:type="simple"><named-content content-type="geo-json" specific-use="{&#34;type&#34;:&#34;Point&#34;,&#34;coordinates&#34;:[80.007400,32.324017]}" id="NCID0EQOAG" xlink:type="simple">32°19.441'N, 80°00.444'E</named-content></named-content>, 5014 m, 2015-VIII-25, leg. Guo-Dong Ren, Xing-Long Bai, Jun-Sheng Shan; 2 ex. (<named-content xmlns:xlink="http://www.w3.org/1999/xlink" content-type="dwc:institutional_code" xlink:title="Hebei University Museum" xlink:href="http://grbio.org/institution/college-life-sciences-hebei-univesity-baoding" xlink:type="simple">HBUM</named-content>), Günsa Township, Gar County, Xizang, <named-content xmlns:xlink="http://www.w3.org/1999/xlink" content-type="dwc:verbatimCoordinates" xlink:type="simple"><named-content content-type="geo-json" specific-use="{&#34;type&#34;:&#34;Point&#34;,&#34;coordinates&#34;:[80.101817,31.905167]}" id="NCID0E3OAG" xlink:type="simple">31°54.310'N, 80°06.109'E</named-content></named-content>, 4611 m, 2015-VIII-24, leg. Guo-Dong Ren, Xing-Long Bai, Jun-Sheng Shan; 3 ex. (<named-content xmlns:xlink="http://www.w3.org/1999/xlink" content-type="dwc:institutional_code" xlink:title="Hebei University Museum" xlink:href="http://grbio.org/institution/college-life-sciences-hebei-univesity-baoding" xlink:type="simple">HBUM</named-content>), Gê’gyai County, Xizang, <named-content xmlns:xlink="http://www.w3.org/1999/xlink" content-type="dwc:verbatimCoordinates" xlink:type="simple"><named-content content-type="geo-json" specific-use="{&#34;type&#34;:&#34;Point&#34;,&#34;coordinates&#34;:[81.154783,32.389900]}" id="NCID0EIPAG" xlink:type="simple">32°23.394'N, 81°09.287'E</named-content></named-content>, 4524 m, 2015-VIII-24, leg. Guo-Dong Ren, Xing-Long Bai, Jun-Sheng Shan.</p><fig id="F11" position="float" orientation="portrait"><object-id xmlns:xlink="http://www.w3.org/1999/xlink" content-type="doi" xlink:type="simple">10.3897/zookeys.1122.86071.figure30-33</object-id><object-id xmlns:xlink="http://www.w3.org/1999/xlink" content-type="arpha" xlink:type="simple">5754221B-B0BC-5239-9C3B-2B60D2EA404A</object-id><label>Figure 30–33.</label><caption><p>Habitat <bold>30</bold> adults <bold>31, 32</bold> and larva <bold>33</bold> of <italic><tp:taxon-name><tp:taxon-name-part taxon-name-part-type="genus" reg="Solskyia">Solskyia</tp:taxon-name-part><tp:taxon-name-part taxon-name-part-type="species" reg="parvicollis">parvicollis</tp:taxon-name-part></tp:taxon-name></italic> (Kraatz) in Wüjang Village, Domar Township, Rutog County, Xizang, China.</p></caption><graphic xmlns:xlink="http://www.w3.org/1999/xlink" xlink:href="zookeys-1122-001_article-86071__-g011.jpg" position="float" orientation="portrait" xlink:type="simple" id="oo_745339.jpg"><uri content-type="original_file" xlink:type="simple">https://binary.pensoft.net/fig/745339</uri></graphic></fig></tp:treatment-sec><tp:treatment-sec sec-type="distribution" id="SECID0ELQAG"><title>Distribution.</title><p>China: Xinjiang, Xizang; Kashmir, “Himalaya”.</p></tp:treatment-sec><ref-list><ref id="B6"><mixed-citation xmlns:xlink="http://www.w3.org/1999/xlink" xlink:type="simple"><person-group><name name-style="western"><surname>Gridelli</surname><given-names>E</given-names></name></person-group> (<year>1934</year>) <article-title>Materiali zoologici raccolti dalla spedizione italiana al Karakoram (1929 – Anno vii). <tp:taxon-name><tp:taxon-name-part taxon-name-part-type="order">Coleoptera</tp:taxon-name-part></tp:taxon-name> – <tp:taxon-name><tp:taxon-name-part taxon-name-part-type="family">Tenebrionidae</tp:taxon-name-part></tp:taxon-name>.</article-title><source>Atti del Museo Civico di Storia Naturale Trieste</source><volume>12</volume>: <fpage>37</fpage>–<lpage>68</lpage>. [pls. ix, x.]</mixed-citation></ref><ref id="B4"><mixed-citation xmlns:xlink="http://www.w3.org/1999/xlink" xlink:type="simple"><person-group><name name-style="western"><surname>Español</surname><given-names>F</given-names></name></person-group> (<year>1961</year>) <article-title>Sobre alcunas <italic><tp:taxon-name><tp:taxon-name-part taxon-name-part-type="genus">Solskyia</tp:taxon-name-part></tp:taxon-name></italic> del Paquistán (Col. <tp:taxon-name><tp:taxon-name-part taxon-name-part-type="family">Tenebrionidae</tp:taxon-name-part></tp:taxon-name>).</article-title><source>Miscelánea Zoológica</source><volume>1</volume>(<issue>4</issue>): <fpage>123</fpage>–<lpage>131</lpage>.</mixed-citation></ref><ref id="B14"><mixed-citation xmlns:xlink="http://www.w3.org/1999/xlink" xlink:type="simple"><person-group><name name-style="western"><surname>Ren</surname><given-names>GD</given-names></name><name name-style="western"><surname>Yu</surname><given-names>YZ</given-names></name></person-group> (<year>2000</year>) <article-title>On the darkling beetle tribe <tp:taxon-name><tp:taxon-name-part taxon-name-part-type="tribe">Akidini</tp:taxon-name-part></tp:taxon-name> from China (<tp:taxon-name><tp:taxon-name-part taxon-name-part-type="order">Coleoptera</tp:taxon-name-part></tp:taxon-name>: <tp:taxon-name><tp:taxon-name-part taxon-name-part-type="family">Tenebrionidae</tp:taxon-name-part></tp:taxon-name>).</article-title><source>Dong Wu Fen Lei Xue Bao</source><volume>25</volume>(<issue>3</issue>): <fpage>320</fpage>–<lpage>329</lpage>. [in Chinese, with English abstract]</mixed-citation></ref><ref id="B11"><mixed-citation xmlns:xlink="http://www.w3.org/1999/xlink" xlink:type="simple"><person-group><name name-style="western"><surname>Löbl</surname><given-names>I</given-names></name><name name-style="western"><surname>Iwan</surname><given-names>D</given-names></name><name name-style="western"><surname>Merkl</surname><given-names>O</given-names></name><name name-style="western"><surname>Ando</surname><given-names>K</given-names></name><name name-style="western"><surname>Bouchard</surname><given-names>P</given-names></name><name name-style="western"><surname>Egorov</surname><given-names>LV</given-names></name><name name-style="western"><surname>Lillig</surname><given-names>M</given-names></name><name name-style="western"><surname>Masomuto</surname><given-names>K</given-names></name><name name-style="western"><surname>Nabozhenko</surname><given-names>M</given-names></name><name name-style="western"><surname>Novák</surname><given-names>V</given-names></name><name name-style="western"><surname>Pettersson</surname><given-names>R</given-names></name><name name-style="western"><surname>Schawaller</surname><given-names>W</given-names></name><name name-style="western"><surname>Soldati</surname><given-names>F</given-names></name></person-group> (<year>2008</year>) <source>Family <tp:taxon-name><tp:taxon-name-part taxon-name-part-type="family">Tenebrionidae</tp:taxon-name-part></tp:taxon-name> Latreille, 1802: 105–352. In: Löbl I, Smetana A (Eds) Catalogue of Palaearctic <tp:taxon-name><tp:taxon-name-part taxon-name-part-type="order">Coleoptera</tp:taxon-name-part></tp:taxon-name>. Volume 5. <tp:taxon-name><tp:taxon-name-part taxon-name-part-type="superfamily">Tenebrionoidea</tp:taxon-name-part></tp:taxon-name>.</source><publisher-name>Apollo Books</publisher-name>, <publisher-loc>Stenstrup</publisher-loc>, <size units="page">670 pp</size>.</mixed-citation></ref><ref id="B7"><mixed-citation xmlns:xlink="http://www.w3.org/1999/xlink" xlink:type="simple"><person-group><name name-style="western"><surname>Iwan</surname><given-names>D</given-names></name><name name-style="western"><surname>Löbl</surname><given-names>I</given-names></name><name name-style="western"><surname>Bouchard</surname><given-names>P</given-names></name><name name-style="western"><surname>Bousquet</surname><given-names>Y</given-names></name><name name-style="western"><surname>Chigray</surname><given-names>I</given-names></name><name name-style="western"><surname>Egorov</surname><given-names>LV</given-names></name><name name-style="western"><surname>Kamiński</surname><given-names>M</given-names></name><name name-style="western"><surname>Merkl</surname><given-names>O</given-names></name><name name-style="western"><surname>Nabozhenko</surname><given-names>M</given-names></name><name name-style="western"><surname>Novák</surname><given-names>V</given-names></name><name name-style="western"><surname>Ando</surname><given-names>K</given-names></name><name name-style="western"><surname>Schawaller</surname><given-names>W</given-names></name><name name-style="western"><surname>Soldati</surname><given-names>F</given-names></name></person-group> (<year>2020</year>) <source>Family <tp:taxon-name><tp:taxon-name-part taxon-name-part-type="family">Tenebrionidae</tp:taxon-name-part></tp:taxon-name> Latreille, 1802: 104–475. In: Iwan D, Löbl I (Eds) Catalogue of Palaearctic <tp:taxon-name><tp:taxon-name-part taxon-name-part-type="order">Coleoptera</tp:taxon-name-part></tp:taxon-name>. Volume 5. <tp:taxon-name><tp:taxon-name-part taxon-name-part-type="superfamily">Tenebrionoidea</tp:taxon-name-part></tp:taxon-name>. Revised and Updated Second Edition.</source><publisher-name>Koninklijke Brill NV</publisher-name>, <publisher-loc>Leiden-Boston</publisher-loc>, <size units="page">945 pp</size>. <ext-link xlink:href="10.1163/9789004434998" ext-link-type="doi" xlink:type="simple">https://doi.org/10.1163/9789004434998</ext-link></mixed-citation></ref></ref-list></tp:taxon-treatment>
